# Supplementary material for: Age-Related Changes of Adaptive and Neuropsychological Features in Persons with Down Syndrome
Source: PLoS One. 2014 Nov 24;9(11):e113111. doi: 10.1371/journal.pone.0113111 (PMC4242614; doi:10.1371/journal.pone.0113111)
Supplement: File S2 — General DS Database in excel format. (XLSX) [file pone.0113111.s002.xlsx]

## Sheet: Foglio1
	Ghezzo et al., database of Persons with Down Syndrome
	ND: not determined; NE: not evaluable
	ID number	Gender M: 1, F:2	Karyotype 1:trisomy 21; 2: mosaics; 3:translocation; 4: missing data	age (years)	Weight (Kg)	Height (cm)	frontal-occipital head circumference (cm)	abdominal circumference (cm)	BMI	1: uNDer weight (BMI<18,5); 2: normal weight( BMI 18,5-24,9); 3: over weight (BMI 25-29,9); 4: onesity (BMI 30-40)	ApoE genotyping: e2/e3: 1; e3/e3:2; e3/e4: 3; e2/e4: 4; missinig data :0	Tiroxyne treatment	antidepressant treatment: 0: no; 1: yes	anti psychotic treatment	visual problem: 0: no probem, 1: mild (sees well with or without glasses); 2: moderate (sees badly with glasses); 3: severe (severe problems or bliNDness)	Hearing problem: 0: no problem; 1 mild; 2: moderate; 3: severe, 4 other	Congenital heart disease 0: no; 1: yes	educations (years)	Daily activity/work: 1:Mainstream Paid Employment; 2: Sheltered workshop (work centre); 3: Day centre for people with learning disabilities; 4: School, 5: No specific activity	DSQIID total score	VIQ (Verabal IQ)	PIQ (PERFORMANCES IQ)	TIQ( TOTAL IQ)	cognitive impairment level: 1: mild; 2: moderate; 3 severe; 4 : profouND	Tower of LoNDon number of items solved in 1 trial	Digit span forward	digit span backwards	spatial span (Corsi)	token test (comprehension)	Phonemic fluency	semantic fluency	IQ of Deviation Receptive	IQ of Deviation Expressive	IQ of Deviation Writing	IQ of Deviation Comunication	IQ of Deviation Personal	IQ of Deviation domestic	IQ of Deviation Community	IQ of Deviation daily living skills	IQ of Deviation Interpersonal relationship	IQ of Deviation Play aND leisure	IQ of Deviation coping skills	IQ of Deviation Socialization	IQ of Deviation Gross motor skills	IQ of Deviation Fine motor skils	IQ of Deviation Motor skills	tot IQ of deviation (Communication+Daily living skills+Socialization+Motor skills)	VinelaND SQ	age equivalent comunication
1042	1	2	1	11.1	29	125	49.5	67	18.56	2	2	0	0	0	1	ND	0	5	4	0	47	36	50	1	ND	3	0	3	17	9	35	92	104	87	98	103	98	98	100	113	113	122	117	108	97	104	419	106	4
1003	2	2	1	12.07	40	145	51	64	19.025	2	2	0	0	0	1	0	1	7	4	0	43	44	36	2	6	3	2	3	25	9	28	107	109	113	111	116	119	113	116	116	112	121	117	113	113	114	458	117	7.5
1007	3	2	1	12.11	53	130	49.8	86	31.3609	4	2	1	0	0	1	0	0	7	4	0	38	39	30	3	6	3	0	3	21	5	18	112	102	109	106	111	103	103	107	102	100	101	101	111	98	106	420	106	6
1050	4	2	1	13.11	ND	ND	50.5	73	ND	ND	2	ND	0	0	1	0	0	8	4	0	62	60	56	1	5	4	3	3	29.5	8	35	116	113	118	115	117	118	124	121	139	126	132	133	113	114	114	483	124	9.4
1004	5	2	1	14.09	49	153	51	78	20.9321	2	3	1	0	0	1	0	0	8	4	0	40	38	31	3	2	3	2	2	16	3	26	117	115	112	116	114	130	115	120	130	125	119	126	102	115	108	470	120	9.9
1005	6	1	3	16.06	60	161	54	80	23.1473	2	2	0	0	0	1	ND	1	10	4	0	62	52	52	1	5	4	4	5	25.5	14	47	117	116	126	121	117	125	121	122	123	119	125	124	113	115	115	482	124	12.3
1043	7	2	1	16.1	59	143	52	80	28.8523	3	3	1	0	0	1	0	0	9	4	0	39	36	30	3	1	3	0	3	15.5	6	27	106	99	106	102	105	108	105	106	121	113	108	114	105	107	106	428	109	5.5
1032	8	1	1	17	50	156	51	81	20.5457	2	2	0	0	0	1	ND	1	11	4	0	55	54	51	2	0	3	0	0	18.5	7	30	112	84	109	95	113	116	92	107	96	119	117	113	113	115	115	430	109	4
1002	9	1	1	18	76	159	55	93	30.0621	4	2	0	0	0	2	0	0	14	4	0	39	44	34	3	2	2	0	4	18	4	18	114	107	96	105	109	114	101	108	132	107	120	120	113	109	112	445	113	6.1
1006	10	1	1	18.07	65.7	164	54	86	24.4274	2	2	1	0	0	1	0	0	13	3	2	19	19	19	4	0	2	0	0	8.5	0	0	97	78	84	80	97	106	82	93	82	89	89	86	106	94	101	360	90	2.1
1022	11	1	1	18.08	50.7	149	54	76	22.8368	2	2	0	0	0	1	0	1	13	1	0	62	53	55	1	7	4	2	2	27	20	38	117	118	124	121	116	129	123	123	126	125	125	127	113	115	115	486	125	12.8
1034	12	2	1	18.11	45	138	50	67.5	23.6295	2	2	1	0	0	1	0	0	12	4	0	64	64	64	1	8	3	3	3	29	17	50	116	115	126	120	118	126	125	125	131	131	127	132	113	115	115	492	126	12
1013	13	2	1	19	63	149	51.5	85	28.3771	3	2	1	0	0	1	0	0	13	1	0	60	65	61	1	4	3	3	4	28	9	42	116	108	113	111	114	131	124	124	133	119	127	127	106	113	109	471	121	8.2
2100628	14	2	2	19	41	132.5	ND	66.5	23.3535	2	2	0	0	0	1	2	1	11	2	3	ND	ND	ND	2	4	3	0	4	13.5	4	19	88	75	107	85	85	124	110	116	110	96	112	106	108	115	112	419	106	2.7
1015	15	2	1	19.03	51	148	53	75	23.2834	2	2	1	0	0	2	0	0	12	4	4	59	52	53	1	2	3	0	4	28.5	0	25	106	113	115	114	113	104	117	114	117	121	125	123	110	112	111	462	118	9.2
1048	16	2	1	20.04	70	145	51	95	33.2937	4	2	1	0	0	1	0	0	13	1	0	59	52	53	1	1	3	3	2	23	17	36	117	108	121	114	105	100	117	109	103	110	103	107	85	99	90	420	106	7.9
1026	17	2	1	21.08	ND	ND	51	75	ND	ND	3	ND	ND	ND	1	0		9	2	0	19	19	19	4	ND	1	0	0	0	0	8	90	84	87	84	107	130	84	106	107	107	99	105	103	96	100	395	100	2.2
1051	18	2	1	21.1	ND	ND	53	97		ND	0	0	0	0	1	0	1	13	1	0	63	54	57	1	7	4	2	5	31.5	15	36	111	90	124	103	116	131	143	132	136	98	130	123	114	119	117	475	122	4.9
2100625	19	1	1	22	58	152	52	77	25.1039	3	2	0	0	0	1	1	1	13	2	1	ND	ND	ND	2	1	3	0	2	12.5	3	20	94	94	97	94	94	122	107	115	105	114	110	112	122	119	117	438	111	3.4
1021	20	1	1	22.09	49	149	51	86	22.0711	2	2	0	0	0	1	0	1	13	2	1	52	47	44	2	1	0	0	0	15.5	3	20	115	110	85	103	116	109	95	110	94	117	123	114	115	99	109	436	111	4.9
1023	21	2	1	22.09	50	140	51	72	25.5102	3	2	0	0	0	1	0	0	13	2	0	51	49	45	2	4	0	0	3	25	0	13	111	108	115	112	113	132	120	122	108	105	121	113	106	102	105	452	115	7
1018	22	2	1	23	44	145	50	68	20.9275	2	3	0	0	0	1	0	0	11	2	0	57	63	59	1	7	3	2	4	27.5	20	40	113	117	118	119	117	114	137	127	133	131	109	129	110	119	115	490	126	9.4
1024	23	1	1	23	62	153.5	53.5	81	26.3133	3	2	1	0	0	2	0	1	13	2	5	50	48	44	2	ND	0	0	3	5	2	22	86	88	88	86	106	114	91	104	94	99	99	97	115	108	113	400	101	2.4
1035	24	2	1	23	85.5	155	52.5	105	35.5879	4	3	1	0	0	1	0	0	13	1	0	69	63	65	1	5	4	4	4	30	12	51	119	121	130	126	121	132	144	136	140	140	137	146	115	119	118	526	136	12.8
1009	25	1	1	24.05	70.5	150	53.5	101	31.3333	4	3	1	0	0	1	0	1	14	1	0	56	67	61	1	6	2	2	3	18.5	8	32	119	118	127	124	112	128	135	126	111	126	127	125	112	119	116	491	126	11.3
1017	26	2	1	24.09	48.5	140	51.4	70	24.7449	2	2	0	0	0	1	0	0	13	1	0	58	51	52	1	8	2	0	2	19.5	4	24	117	108	98	107	110	114	116	115	110	96	115	107	104	108	106	435	111	5.7
1008	27	1	1	24.11	64.5	153	54.5	89	27.5535	3	2	1	0	0	1	0	0	13	1	0	64	55	59	1	8	4	3	4	31.5	17	42	119	121	127	125	112	119	137	125	128	134	126	134	110	113	112	496	128	12
2100623	28	1	1	26	62	148	52	89	28.3053	3	4	0	0	0	0	0	0	10	2	2	ND	ND	ND	1	2	2	2	2	24	5	27	119	120	112	115	115	112	120	114	118	125	122	126	108	108	109	464	119	8
1030	29	1	2	26.04	42	144	54	77	20.2546	2	3	0	0	0	2	0		8	2	0	55	50	47	2	4	3	2	2	27.5	9	37	111	116	112	116	116	123	114	120	118	106	112	114	106	113	109	459	117	8.2
1014	30	1	1	27.06	66	157	53	86	26.7759	3	3	1	0	0	1	0	0	13	1	0	56	53	50	1	3	3	0	4	24	8	45	119	117	118	120	117	136	144	135	142	134	137	144	115	106	112	501	129	9.6
1020	31	1	3	29.06	86	160	55	125	33.5938	4	2	0	0	0	1	0	1	11	2	0	54	53	49	2	2	2	0	2	20.5	6	30	119	121	119	123	114	133	108	119	107	121	134	124	114	119	117	483	124	11
1033	32	1	2	29.1	67	157.5	52.5	93	27.0093	3	1	0	0	0	1	0	0	13	1	0	56	58	54	1	7	3	0	3	24.5	4	40	119	114	127	121	120	132	105	121	110	109	123	116	113	119	116	474	121	10
2100602	33	2	1	30	61	139.5	52	96	31.3459	4	1	0	0	0	0	0	1	10	2	0	ND	ND	ND	1	2	2	2	2	12	5	23	111	107	107	108	108	128	125	126	125	131	125	132	112	119	116	482	124	6
2100586	34	2	4	31	46	142	50.5	80	22.8129	2	2	1	0	0	2	2	1	10	2	2	ND	ND	ND	3	0	4	2	2	18.5	4	15	111	93	116	102	102	91	95	98	100	89	101	96	112	113	114	410	104	4.7
2100597	35	1	1	31	100	161	55	127	38.5788	4	3	1	1	1	1	0	1	11	3	0	ND	ND	ND	1	9	3	2	2	25.5	8	36	111	120	115	121	121	125	134	131	124	119	128	138	115	119	122	512	132	10
1011	36	2	3	31.04	45	147	53	68	20.8247	2	1	0	0	0	0	0	0	13	1	0	63	65	62	1	12	4	2	3	35	19	46	119	121	134	128	121	147	156	144	131	145	137	144	115	119	118	534	138	13.4
1029	37	1	2	32.02	78	152	54	102	33.7604	4	2	1	0	0	0	0	0	12	3	3	48	54	46	2	1	0	0	0	14.5	6	29	106	95	94	95	115	120	109	117	111	109	123	116	105	116	110	438	111	3.6
1036	38	1	2	33	64	164.5	50	98	23.6509	2	1	1	0	0	1	0	0	12	1	0	59	56	54	1	3	4	2	2	31.5	7	32	119	121	122	124	120	123	143	132	115	129	137	132	115	106	112	500	129	11.3
1046	39	1	1	33	67	155	53	96	27.8876	3	2	0	1	0	1	0	0	8	2	0	ND	ND	ND	3	0	ND	ND	ND	ND	ND	ND	86	80	85	80	112	114	91	107	100	98	103	100	109	111	111	398	100	1.5
1031	40	2	2	33.06	40	153	52.5	73	17.0874	1	1	1	0	0	1	0	0	13	3	11	54	58	53	1	6	3	2	2	20	5	26	111	111	124	117	121	136	136	134	130	129	133	136	110	115	113	500	129	8.6
1010	41	1	1	33.08	49.5	149	53	76.5	22.2963	2	2	0	0	0	2	1	0	8	2	7	48	52	45	2	1	3	2	0	ND	3	25	115	100	114	107	113	123	111	117	100	100	87	95	95	105	99	418	106	5.8
1019	42	1	1	33.08	48	152	55.5	71	20.7756	2	2	1	0	0	1	0	1	8	3	0	55	59	54	1	7	2	2	5	23.5	7	35	117	112	126	119	117	122	141	130	122	132	137	136	115	92	106	491	126	9.4
2100476	43	1	2	36	70	164.8	ND	86.5	25.7741	3	2	0	0	0	1	0	0	8	1	5	ND	ND	ND	1	3	2	2	3	15	2	19	103	114	100	109	120	135	127	130	121	107	113	116	97	118	106	461	118	6.3
1025	44	1	1	36.07	77	161	55	97	29.7056	3	2	1	0	0	0	0	0	10	1	3	66	57	59	1	5	3	2	4	23	4	45	115	112	121	118	119	97	136	123	134	125	135	136	115	119	118	495	127	8.9
1028	45	1	1	36.11	50.5	162	51.5	77	19.2425	2	2	0	0	0	2	0	1	5	3	0	51	55	48	2	0	1	0	ND	10.5	5	9	94	89	85	87	103	102	106	104	127	111	117	121	114	110	113	425	108	2.5
1038	46	2	2	37	47	ND	53	ND	ND	ND	2	0	0	0	1	0	0	8	3	ND	53	54	48	2	ND	2	0	ND	12	2	18	106	104	112	108	76	79	99	80	99	81	93	89	69	77	70	347	86	5.9
2100547	47	2	1	39	55	150	48	99	24.4444	2	2	1	0	0	1	0	1	11	1	9	ND	ND	ND	1	3	ND	ND	3	25	10	14	104	116	118	118	109	127	126	121	113	126	134	128	108	116	112	479	123	8.9
2100568	48	1	1	39	67	158	54	93	26.8386	3	2	0	0	0	1	1	0	8	2	0	ND	ND	ND	1	1	3	2	2	26.5	12	36	119	115	119	119	107	112	132	118	121	122	121	125	115	104	112	474	121	9.2
1041	49	1	1	39.1	63	158	53	92	25.2363	3	2	0	0	1	2	ND	0	5	3	3	19	19	19	4	0	0	0	0	0	0	0	71	70	85	71	94	97	82	89	107	87	102	98	108	90	101	359	90	1.5
2100585	50	1	1	40	68.5	157	52.5	100	27.7902	3	2	0	0	0	1	0	0	8	2	4	ND	ND	ND	3	0	2	2	2	7	0	9	106	105	85	99	99	106	99	102	108	76	110	96	102	106	104	401	101	4
2100574	51	2	1	43	70	142.5	52	110	34.4721	4	2	0	0	0	0	0	0	8	2	1	ND	ND	ND	3	0	2	0	ND	13	4	17	100	102	85	96	96	91	86	89	93	85	117	97	92	98	94	376	94	3.7
1037	52	1	1	43.02	68	159	53	100	26.8977	3	2	1	0	0	0	0	0	12	2	0	57	66	58	1	8	3	2	3	21.5	0	20	119	111	122	118	120	128	132	130	127	111	128	125	115	119	118	491	126	8.9
1044	53	2	2	43.02	53	141	50	88	26.6586	3	2	1	0	0	0	ND	0	8	5	0	54	58	51	1	1	3	0	0	22.5	4	33	119	110	115	114	105	115	110	110	105	82	118	101	90	83	86	411	104	7.8
2100560	54	2	1	45	57	151	49	85	24.9989	3	2	1	0	1	1	0	0	8	3	0	19	19	19	4	0	0	0	0	0	0	0	57	71	85	70	70	83	81	73	69	71	81	69	91	80	86	298	73	1.5
2100581	55	1	1	45	100	164		121	37.1802	4	2	0	0	1	1	0	0	5	1	0	ND	ND	ND	1	2	3	0	3	17	6	32	106	113	118	115	115	115	129	125	116	123	130	127	115	119	118	485	125	8
2100603	56	1	2	45	60	144	55	105	28.94	3	3	0	0	0	1	0	0	12	1	0	ND	ND	ND	1	6	3	3	2	22	5	26	115	119	119	121	121	123	137	131	127	120	126	128	112	115	114	494	127	10.3
2100607	57	2	1	45	45.5	152	48.5	86	19.6936	2	2	1	0	0	0	0	0	5	2	5	ND	ND	ND	2	0	2	0	2	13	2	12	86	90	100	91	91	114	99	110	105	90	108	101	112	117	115	417	106	3
1047	58	2	4	47	74	139	51	100	38.3003	4	2	0	0	0	0	0		5	5	15	19	19	19	4	0	0	0	0	0	0	0	69	83	86	81	85	79	81	79	78	70	73	69	82	83	81	310	76	1.5
2100486	59	1	1	49	70	155.2		92.5	29.0613	3	2	1	0	0	2	0	0	8	2	0	ND	ND	ND	1	0	3	0	2	20.5	1	23	102	119	115	118	118	119	127	124	116	115	112	117	108	116	112	471	121	9
1045	60	2	1	49.03	74	144	52	102	35.6867	4	2	1	0	1	0	0	0	5	5	15	19	19	19	4	0	0	0	0	7.5	0	0	79	79	85	78	96	103	86	93	100	103	95	99	102	98	105	375	94	1.8
2100587	61	1	1	50	61	155	53.5	93	25.39	3	2	1	0	0	1	1	0	8	2	15	ND	ND	ND	3	ND	2	0	0	5	ND	ND	100	101	88	97	97	106	92	105	98	77	126	99	99	110	103	404	102	3.8
2100594	62	2	4	50	68	136	51	104	36.76	4	2	0	0	0	1	0	0	8	3	0	ND	ND	ND	1	0	2	0	2	10	1	20	90	113	92	105	105	127	108	115	109	128	134	128	107	113	110	458	117	5.2
2100589	63	2	1	55	73	141	52.5	112	36.7185	4	2	1	0	0	1	0	0	5	2	2	ND	ND	ND	2	2	3	0	2	12.5	2	20	102	111	89	104	104	114	99	113	96	109	116	108	106	110	108	433	110	5
2100487	64	1	1	56	57	155		84	23.63	2	1	0	0	1	1	0	0	8	3	12	ND	ND	ND	1	1	3	0	3	13.5	1	26	106	116	116	117	117	105	111	113	118	114	117	119	109	110	110	457	117	8.5
2100627	65	1	1	58	56	157	52	94	22.719	2	2	1	0	0	0	0	0	5	3	12	ND	ND	ND	4	1	0	0	2	9	0	1	65	78	85	76	76	79	85	86	81	70	89	76	112	93	109	347	86	1.5
2100624	66	2	2	59	55.2	142.2	ND	94	27.2986	3	2	1	0	0	1	0	0	8	3	1	ND	ND	ND	2	2	3	0	0	10	0	15	106	116	119	118	118	109	114	114	114	89	109	104	102	119	105	440	112	9
2100622	67	2	1	66	60	134	ND	96.4	33.415	4	2	0	0	0	0	0	0	0	3	1	ND	ND	ND	2	0	2	0	2	10.5	0	14	104	95	86	93	93	120	100	110	98	98	95	96	100	109	107	406	103	3.2
[truncated: 23 more columns]
