# Supplementary material for: Age-Related Changes of Adaptive and Neuropsychological Features in Persons with Down Syndrome
Source: PLoS One. 2014 Nov 24;9(11):e113111. doi: 10.1371/journal.pone.0113111 (PMC4242614; doi:10.1371/journal.pone.0113111)
Supplement: File S3 — DS Database for the DSQIID data in excel format. (XLSX) [file pone.0113111.s003.xlsx]

## Sheet: Foglio1
Ghezzo et al., DSQIID database of Persons with Down Syndrome over 18 years of age
legend: 1: always been the case; 2: always but worse; 3: New symptom; 4: Does not apply: 5 yes; 6 : no
ID NUMBER	age	Cannot wash and/or bathe without help	Cannot dress without help	Dresses inappropriately	Undress inappropiately	Needs help eating	Needs help using the bathroom	Incontinent	Does not initiate conversation	Cannot find words	Cannot follow simple instruction	Cannot follow more than one instruction at a time	Stops in the middle of a task	Cannot read	Cannot write	Changed sleep pattern	Wakes frequently at night	Confused at night	Sleeps during the day	Wanders at night	Cannot find way in familiar surroundings	Wanders	Loses track of time	Not confident walking over small traks, line on the grounds, or uneven surfaces	Unsteady walk, loses balance	Cannot walk unaided	Cannot recognise familiar persons	Cannot remember names of familiar persons	Cannot remember recent events	Withdraws from social activities	Withdraws from person	Loss of interest in hobbies and activities	Seems to go into own world	Obsessive or repetitive	Hides or hoards objects	Loses objects	Puts familiar things in wrong places	Does not know what to do with familiar objects	Appears insecure	Appears anxious	Appears depressed	Shows aggression	Fits/epilepsy	Talks to self	Lost some skills (e.g. brushing teeth)	Speaks (or signs) less	Seems generally more tired	Appears tearful, gets more easily upset	Appears generally slower
9	18	4	4	4	4	4	4	4	4	4	4	4	4	4	4	4	4	4	4	4	4	4	4	4	4	4	4	4	4	4	4	4	4	4	4	4	4	4	4	4	4	4	4	4	6	6	6	6	6
10	18.07	4	4	4	4	4	4	3	1	1	4	1	1	1	3	4	4	4	4	4	4	4	4	4	4	4	4	4	4	4	4	4	1	1	1	4	4	4	4	4	4	4	4	4	6	6	6	6	6
11	18.08	4	4	4	4	4	4	4	4	4	4	4	4	4	4	4	4	4	4	4	4	4	4	4	4	4	4	4	4	4	4	4	4	1	4	4	4	4	4	4	4	4	4	1	6	6	6	6	6
12	18.11	4	4	4	4	4	4	4	4	4	4	4	4	4	4	4	1	4	4	4	4	4	4	4	4	4	4	4	4	4	4	4	4	1	4	4	4	4	1	1	4	4	4	1	6	6	6	6	6
13	19	4	4	4	4	4	4	4	4	4	4	4	4	4	4	4	4	4	4	4	4	4	4	4	4	4	4	4	4	4	4	4	1	1	4	4	4	4	1	1	4	4	4	1	6	6	6	6	6
14	19	4	4	4	4	4	4	4	4	1	4	1	4	4	4	3	4	4	4	4	4	4	1	1	4	4	4	4	4	4	4	4	1	1	4	4	4	4	4	4	4	4	4	1	6	6	5	6	6
15	19.03	4	4	4	4	4	4	4	2	4	4	4	1	4	4	4	4	4	4	4	4	4	1	1	4	4	4	4	4	4	4	4	1	1	1	1	4	4	4	1	4	4	4	1	6	5	6	6	5
16	20.04	4	4	4	4	4	4	4	4	4	4	4	4	4	4	4	4	4	4	4	4	4	4	4	4	4	4	4	4	4	4	4	4	4	4	4	4	4	4	4	4	4	4	1	6	6	6	6	6
17	21	4	4	4	4	4	4	4	4	4	4	4	4	1	1	4	4	4	4	4	4	4	4	4	4	4	4	4	4	4	4	4	4	4	4	4	4	4	4	4	4	4	4	1	6	6	6	6	6
18	21	4	4	4	4	4	4	4	4	4	4	4	4	4	4	4	4	4	4	4	4	4	4	4	4	4	4	4	4	4	4	4	4	4	4	4	4	4	4	4	4	4	4	1	6	6	6	6	6
19	22	4	4	4	4	4	4	4	1	4	4	4	4	4	4	4	4	4	4	4	4	4	1	4	4	4	4	4	4	4	4	4	1	3	4	4	4	4	4	1	4	4	4	1	6	6	6	6	6
20	22.09	4	4	4	4	4	4	4	4	1	4	4	4	1	1	4	4	4	4	4	1	4	4	1	4	4	4	4	4	4	4	3	1	1	4	4	4	4	1	1	4	1	4	1	6	6	6	6	6
21	22.09	4	4	4	4	4	4	4	4	4	4	1	4	4	4	4	4	4	1	4	4	4	1	1	4	4	4	4	4	4	4	4	1	1	4	4	4	4	1	4	4	4	4	1	6	6	6	6	6
22	23	4	4	4	4	4	4	1	4	4	4	4	4	4	4	4	4	4	4	4	4	4	4	1	4	4	4	4	4	4	4	4	4	1	4	4	4	1	1	4	4	4	4	1	6	6	6	6	6
23	23	4	4	1	4	4	4	4	4	1	1	1	1	1	1	4	4	4	4	4	1	1	1	4	4	4	4	4	1	4	4	3	4	1	1	4	4	4	1	4	3	4	4	1	6	6	5	6	5
24	23	4	4	4	4	4	4	4	4	1	4	4	4	4	4	4	4	4	4	4	4	4	4	4	4	4	4	4	4	4	4	4	4	1	4	4	4	4	1	4	4	4	4	4	6	6	6	6	6
25	24.05	4	4	4	4	4	4	4	4	4	4	4	4	4	4	4	4	4	4	4	4	4	4	4	4	4	4	4	4	4	4	4	4	1	4	4	4	4	4	4	4	4	4	4	6	6	6	6	6
26	24.09	4	4	4	4	4	4	4	4	4	4	4	4	4	4	4	4	4	4	4	4	4	4	4	4	4	4	4	4	4	4	4	4	1	4	4	4	4	4	1	1	4	4	1	6	6	6	6	6
27	24.11	4	4	4	4	4	4	4	4	1	4	4	4	4	4	4	1	4	4	4	4	4	4	4	4	4	4	4	4	4	4	4	4	1	4	4	4	4	4	1	4	4	4	1	6	6	6	6	6
28	26	4	4	1	4	4	4	4	4	4	4	4	4	4	4	4	1	4	1	4	4	4	4	1	4	4	4	4	4	4	4	4	4	1	3	4	4	4	4	3	4	4	1	1	6	6	6	6	6
29	26.04	4	4	4	4	4	4	4	4	4	4	4	4	4	4	4	4	4	4	4	4	4	4	4	4	4	4	4	4	4	4	4	4	4	4	4	4	4	4	4	4	4	1	1	6	6	6	6	6
30	27.06	4	4	4	4	4	4	4	4	1	4	4	4	4	4	4	4	4	4	4	4	4	4	4	4	4	4	4	4	4	4	4	4	1	4	4	4	4	4	1	4	4	4	1	6	6	6	6	6
31	29.06	4	4	4	4	4	4	4	4	4	4	1	4	4	4	4	4	4	4	4	4	4	1	1	4	4	4	4	4	4	4	4	4	4	1	4	4	4	4	4	4	4	4	1	6	6	6	6	6
32	29.1	4	4	4	4	4	4	4	4	4	4	4	4	4	4	4	4	4	4	4	4	4	4	4	4	4	4	4	4	4	4	4	4	1	4	1	4	4	4	4	4	4	4	1	6	6	6	6	6
33	30	4	4	4	4	4	4	4	4	4	4	4	4	4	4	4	4	4	4	4	4	4	4	4	4	4	4	4	4	4	4	4	4	1	4	4	4	4	4	4	4	4	4	4	6	6	6	6	6
34	31	4	4	1	4	4	4	4	4	4	4	4	1	4	4	2	4	4	4	4	1	4	4	4	4	4	4	4	4	4	4	4	4	1	4	4	4	4	4	4	4	1	4	4	6	6	5	6	6
35	31	4	4	4	4	4	4	4	4	4	4	4	4	4	4	4	4	4	4	4	4	4	4	4	4	4	4	4	4	4	4	4	4	1	4	4	4	4	4	4	4	1	4	1	6	6	6	6	6
36	31.04	4	4	4	4	4	4	4	4	4	4	4	4	4	4	4	4	4	1	4	4	4	4	4	4	4	4	4	4	4	4	4	4	4	4	4	4	4	4	1	4	4	4	4	6	6	6	6	6
37	32.02	4	4	4	4	4	4	4	4	4	4	4	4	4	4	4	4	4	4	4	4	4	1	4	4	4	4	4	4	4	4	4	4	1	4	4	4	4	1	1	4	4	4	4	6	6	6	6	5
38	33	4	4	4	4	4	4	4	1	4	4	4	4	4	4	1	1	4	4	4	4	4	4	1	4	4	4	4	4	4	4	4	4	1	4	4	4	4	1	1	4	4	4	4	6	6	6	6	6
39	33	4	4	4	4	4	4	4	4	1	4	4	4	1	1	4	4	4	4	4	4	4	1	4	4	4	4	4	4	4	4	4	4	1	4	4	4	4	4	1	4	4	4	1	6	6	6	6	6
40	33.06	4	4	4	4	4	4	4	3	2	4	4	1	4	4	4	4	4	4	4	4	4	4	4	4	4	4	4	4	4	4	3	4	4	4	4	4	4	4	3	3	4	4	1	6	5	5	6	5
41	33.08	4	4	4	4	4	4	4	1	1	4	1	1	4	4	4	4	4	1	4	4	4	4	3	3	4	4	4	4	4	4	4	1	1	4	4	4	4	4	4	4	4	4	1	6	5	5	6	5
42	33.08	4	4	4	4	4	4	4	4	4	4	4	4	4	4	4	4	4	4	4	4	4	4	4	4	4	4	4	4	4	4	4	4	1	4	4	4	4	1	1	4	4	4	1	6	6	6	6	6
43	36	4	4	1	4	4	4	1	4	4	4	1	1	4	4	3	3	4	1	4	4	4	4	1	4	4	4	4	4	3	4	3	4	1	4	4	4	4	1	1	2	4	4	1	6	6	6	6	6
44	36.07	4	4	4	4	4	4	4	4	4	4	4	4	4	4	4	4	4	4	4	4	4	4	1	4	4	4	4	4	4	4	4	4	1	4	4	4	4	4	4	4	4	4	4	6	6	5	6	6
45	36.11	4	1	1	4	4	4	4	1	4	4	4	4	4	4	4	4	4	4	4	4	4	4	4	4	4	4	4	4	4	4	4	1	1	4	4	4	4	4	4	4	4	4	1	6	6	6	6	6
46	37	ND	ND	ND	ND	ND	ND	ND	ND	ND	ND	ND	ND	ND	ND	ND	ND	ND	ND	ND	ND	ND	ND	ND	ND	ND	ND	ND	ND	ND	ND	ND	ND	ND	ND	ND	ND	ND	ND	ND	ND	ND	ND	ND	ND	ND	ND	ND	ND
47	39	4	4	1	4	4	4	4	3	4	4	4	4	4	4	4	4	4	4	4	4	4	4	4	4	4	4	4	4	3	4	4	1	1	4	4	4	4	3	1	1	4	4	1	6	5	5	6	5
48	39	4	4	4	4	4	4	1	1	4	4	4	4	4	4	4	4	4	4	4	4	4	4	4	4	4	4	4	4	4	4	4	4	1	4	4	4	4	1	4	4	4	4	1	6	6	6	6	6
49	39.1	1	4	1	4	4	4	4	1	1	4	4	4	1	1	4	4	4	4	4	1	4	4	4	4	4	4	4	4	4	4	4	4	1	4	4	4	4	4	1	4	1	4	4	6	6	6	6	6
50	40	4	4	4	4	4	4	4	4	4	4	4	1	1	1	4	4	4	4	4	4	4	4	4	4	4	4	4	4	4	4	4	3	1	4	4	4	4	4	4	4	4	4	1	6	6	5	6	6
51	43	1	1	1	4	4	4	4	4	4	4	1	1	1	1	4	4	4	4	4	4	4	1	2	4	4	4	4	4	4	4	1	4	1	4	4	4	4	4	4	4	1	4	4	6	6	6	6	6
52	43.02	4	4	4	4	4	4	4	4	4	4	4	4	4	4	4	4	4	4	4	4	4	4	4	4	4	4	4	4	4	4	4	4	1	4	4	4	4	4	4	4	4	4	3	6	6	6	6	6
53	43.02	4	4	4	4	4	4	4	4	4	4	4	4	4	4	4	4	4	4	4	4	4	4	1	4	4	4	4	4	4	4	4	4	1	1	4	4	4	4	1	4	4	4	1	6	6	6	6	6
54	45	1	1	1	4	4	1	1	1	1	1	1	4	1	1	1	4	4	4	4	4	4	1	4	4	4	4	1	4	4	4	4	1	4	1	4	4	4	4	1	4	4	4	1	6	6	6	6	6
55	45	4	4	4	4	4	4	4	4	4	4	4	4	4	4	4	4	4	4	4	4	4	4	4	4	4	4	4	4	4	4	4	4	1	4	4	4	4	4	4	4	4	4	4	6	6	6	6	6
56	45	4	4	4	4	4	4	4	4	4	4	4	4	4	4	4	4	4	4	4	4	4	4	4	4	4	4	4	4	4	4	4	4	1	4	4	4	4	4	4	4	4	4	1	6	6	6	6	6
57	45	4	4	1	4	4	4	4	4	1	4	1	1	4	4	4	4	4	4	4	4	4	1	4	4	4	4	4	4	4	4	4	1	1	4	2	4	4	1	1	4	1	4	1	5	6	5	6	6
58	47	3	4	4	4	4	3	4	1	1	4	1	4	1	4	4	4	4	1	4	1	4	3	3	3	4	4	4	4	3	4	3	4	4	4	4	4	4	4	4	4	4	3	1	5	5	5	6	6
59	49	4	4	4	4	4	4	4	4	4	4	4	4	4	4	4	4	4	4	4	4	4	4	4	4	4	4	4	4	4	4	4	4	1	1	4	4	4	4	4	1	4	4	4	6	6	6	6	6
60	49.03	2	2	4	4	4	3	3	4	1	2	1	4	1	1	4	4	4	4	4	1	4	1	4	4	4	4	4	4	4	4	4	4	2	2	4	4	4	4	4	4	4	4	1	6	5	5	5	5
61	50	4	4	1	4	4	4	4	4	4	4	4	2	1	2	4	4	4	4	4	3	4	3	4	4	4	4	1	4	3	1	3	2	1	4	2	4	4	4	4	4	4	4	4	5	6	5	6	5
62	50	4	1	1	4	4	4	4	4	1	4	1	4	1	1	4	4	4	4	4	4	4	4	1	4	4	4	4	4	4	4	4	1	4	4	4	4	4	4	4	4	4	4	4	6	6	6	6	6
63	55	4	4	4	4	4	4	4	4	4	4	4	4	4	4	4	4	4	4	4	4	4	1	4	4	4	4	4	4	4	4	3	4	1	4	4	4	4	4	4	4	1	4	1	6	6	6	5	6
64	56	2	4	4	4	1	4	2	4	1	4	1	2	4	4	4	4	2	4	2	2	2	1	2	4	4	4	4	4	1	1	4	4	1	1	4	4	4	4	1	4	4	4	4	5	6	6	5	5
65	58	1	4	4	4	4	4	1	3	3	4	2	1	1	1	4	4	4	4	4	1	4	2	4	4	4	4	4	1	4	4	2	3	1	3	4	4	4	4	4	4	4	4	3	6	5	5	6	6
66	59	4	4	4	4	4	4	1	4	4	4	1	4	4	4	3	4	4	4	4	4	4	4	4	4	4	4	4	4	4	4	4	4	1	4	4	4	4	4	4	4	4	4	1	6	6	6	6	6
67	66	4	4	4	4	4	4	3	4	4	4	4	4	1	1	4	4	4	4	4	4	4	1	4	4	4	4	4	4	4	4	4	1	1	1	4	4	4	4	1	1	1	4	1	6	6	6	5	6
DS Persons with DSQIID Score >20
ID NUMBER	età	Cannot wash and/or bathe without help	Cannot dress without help	Dresses inappropriately	Undress inappropiately	Needs help eating	Needs help using the bathroom	Incontinent	Does not initiate conversation	Cannot find words	Cannot follow simple instruction	Cannot follow more than one instruction at a time	Stops in the middle of a task	Cannot read	Cannot write	Changed sleep pattern	Wakes frequently at night	Confused at night	Sleeps during the day	Wanders at night	Cannot find way in familiar surroundings	Wanders	Loses track of time	Not confident walking over small traks, line on the grounds, or uneven surfaces	Unsteady walk, loses balance	Cannot walk unaided	Cannot recognise familiar persons	Cannot remember names of familiar persons	Cannot remember recent events	Withdraws from social activities	Withdraws from person	Loss of interest in hobbies and activities	Seems to go into own world	Obsessive or repetitive	Hides or hoards objects	Loses objects	Puts familiar things in wrong places	Does not know what to do with familiar objects	Appears insecure	Appears anxious	Appears depressed	Shows aggression	Fits/epilepsy	Talks to self	Lost some skills (e.g. brushing teeth)	Speaks (or signs) less	Seems generally more tired	Appears tearful, gets more easily upset	Appears generally slower
A1	49	1	4	4	4	4	4	4	4	4	4	4	1	4	4	3	3	1	3	3	4	4	1	1	4	4	4	4	4	3	3	3	3	2	1	2	2	4	1	2	4	2	4	3	6	6	6	5	5
A2	59	3	3	4	3	3	3	3	3	3	3	3	3	1	1	3	3	3	3	3	4	4	1	2	2	4	3	3	3	3	3	3	3	2	4	4	3	3	4	3	3	3	4	4	6	5	5	5	5
A3	61	3	3	3	4	2	2	3	3	3	3	1	3	1	1	3	3	3	4	3	3	4	3	3	3	3	3	3	3	4	4	3	4	4	4	4	3	3	4	4	4	4	4	4	5	5	5	6	5
A4	63	3	2	2	4	4	4	4	4	2	2	2	1	2	2	2	4	3	4	4	4	3	1	2	4	4	3	3	2	1	1	4	2	1	1	2	2	4	2	4	4	2	4	1	6	5	6	6	5
A5	70	1	3	3	4	3	3	3	3	3	3	3	3	1	1	3	4	4	3	4	3	4	3	3	3	3	3	3	3	3	3	3	3	4	4	4	4	3	4	4	4	4	4	1	5	5	5	5	5
[truncated: 5 more columns]
